# Supplementary material for: HSPA2 influences the differentiation and production of immunomodulatory mediators in human immortalized epidermal keratinocyte lines
Source: Cell Death Dis. 2025 Apr 26;16(1):344. doi: 10.1038/s41419-025-07565-5 (PMC12033329; doi:10.1038/s41419-025-07565-5)
Supplement: Supplementary file 4 — Original data - Raw qPCR Data [file 41419_2025_7565_MOESM4_ESM.xlsx]

## Sheet: Fig.4 KLK5
	Gene	Variant	Exp I	Exp I	Exp II	Exp II	Exp III	Exp III
			CT	CT mean	CT	CT mean	CT	CT mean
	KLK5	CRISPR-CTR 3d	26.55		24.9		25.19
	KLK5		26.79		25.02		25.03
	KLK5		26.73	26.69	24.95	24.9567	25.04	25.0867
	KLK5	CRISPR-2B 3d	26.21		24.71		25.7601
	KLK5		26.41		24.68		25.5855
	KLK5		26.42	26.3467	24.89	24.76	25.9784	25.7747
	KLK5	CRISPR-4 3d	28.44		26.77		27.4954
	KLK5		28.43		26.81		27.5698
	KLK5		28.3	28.39	26.86	26.8133	27.372	27.4791
	KLK5	CRISPR-CTR 12d	23.63		23.37
	KLK5		23.56		23.33		25.48
	KLK5		23.65	23.6133	23.27	23.3233	25.57	25.525
	KLK5	CRISPR-2B 12d	23.91				27.7623
	KLK5		23.84		23.47		27.7795
	KLK5		24.03	23.9267	23.41	23.44	27.2895	27.6105
	KLK5	CRISPR-4 12d	24.42		25.97		26.4232
	KLK5		24.33		26		26.1596
	KLK5		24.32	24.3567	25.86	25.9433	26.1643	26.249
	KLK5	CRISPR-CTR 18d	24.84		25.72		26.69
	KLK5		25.01		25.33		26.59
	KLK5		24.88	24.91	25.39	25.48	26.38	26.5533
	KLK5	CRISPR-2B 18d	25.22		25.56		27.7623
	KLK5		25.5		25.49		27.7795
	KLK5		25.55	25.4233	25.35	25.4667	27.2895	27.6105
	KLK5	CRISPR-4 18d	24.68		25.35		27.2468
	KLK5		24.67		25.36		27.3132
	KLK5		24.44	24.5967	25.34	25.35	27.2653	27.2751

## Sheet: Fig.4 KLK7
	Gene	Variant	Exp I	Exp I	Exp II	Exp II	Exp III	Exp III	Exp IV	Exp IV
			CT	CT mean	CT	CT mean	CT	CT mean	CT	CT mean
	KLK7	CRISPR-CTR 3d	28.93		24.9		28.2512
	KLK7		29.01		25.02		28.2971
	KLK7		29	28.98	24.95	24.9567	28.1866	28.245
	KLK7	CRISPR-2B 3d	28.35		24.71		28.8975
	KLK7		28.63		24.68		28.493
	KLK7		28.44	28.4733	24.89	24.76	28.4846	28.625
	KLK7	CRISPR-4 3d	30.21		26.77		30.3244
	KLK7				26.81		30.0913
	KLK7		30.17	30.19	26.86	26.8133	30.2482	30.2213
	KLK7	CRISPR-CTR 12d	24.52		23.37		27.2774
	KLK7		24.69		23.33		27.3174
	KLK7		25.05	24.7533	23.27	23.3233	27.0845	27.2264
	KLK7	CRISPR-2B 12d	26.3				27.3661
	KLK7		26.17		23.47		27.0801
	KLK7		26.33	26.2667	23.41	23.44	27.0438	27.1633
	KLK7	CRISPR-4 12d	26.56		25.97		27.6771
	KLK7		26.72		26		28.0638
	KLK7		26.57	26.6167	25.86	25.9433	27.4652	27.7354
	KLK7	CRISPR-CTR 18d	25.77		25.72		27.5133		22.393
	KLK7		25.84		25.33		27.3034		22.3311
	KLK7		25.82	25.81	25.39	25.48	27.2585	27.3584	22.2598	22.328
	KLK7	CRISPR-2B 18d	28.02		25.56		28.9472		24.5859
	KLK7		28.01		25.49		28.8334		24.4862
	KLK7		28.05	28.0267	25.35	25.4667	28.6195	28.8	24.4553	24.5092
	KLK7	CRISPR-4 18d	26.58		25.35		29.4257		23.128
	KLK7		26.6		25.36		29.4567		23.3344
	KLK7		26.83	26.67	25.34	25.35	29.1963	29.3596	23.1639	23.2087

## Sheet: Fig.4 KLK8
Gene	Variant	Exp I	Exp I	Exp II	Exp II	Exp III	Exp III	Exp IV	Exp IV	Exp V	Exp V
		CT	CT mean	CT	CT mean	CT	CT mean	CT	CT mean	CT	CT mean
KLK8	CRISPR-CTR 3d	27.59				27.7931
KLK8		27.53		26.36		27.7223
KLK8		27.38	27.5	26.56	26.46	27.6682	27.7279
KLK8	CRISPR-2B 3d	27.73				28.0521
KLK8		27.85		26.23		27.994
KLK8		27.74	27.7733	26.06	26.145	27.8449	27.9637
KLK8	CRISPR-4 3d	27.64				28.5809
KLK8		27.55		26.78		28.5635
KLK8		27.46	27.55	26.75	26.765	28.4249	28.5231
KLK8	CRISPR-CTR 12d	26.42				27.463
KLK8		26.34		25.05		27.4324
KLK8		26.43	26.3967	25.08	25.065	27.1973	27.3642
KLK8	CRISPR-2B 12d	26.96				26.1768
KLK8		26.62		25.24		26.1267
KLK8		26.89	26.8233	25.27	25.255	26.1343	26.1459
KLK8	CRISPR-4 12d	26.91				27.3789
KLK8		26.87		28.13		27.2641
KLK8		27.03	26.9367	28.1	28.115	27.2796	27.3076
KLK8	CRISPR-CTR 18d	27.08				28.4063		23.9703		25.1577
KLK8		27.09		26.31		28.2993		23.5947		25.4491
KLK8		27.16	27.11	26.27	26.29	27.9689	28.2248	23.7563	23.7738	25.5086	25.3718
KLK8	CRISPR-2B 18d	27.19				28.4561		24.8374		25.8773
KLK8		27.28		26.43		28.5532		24.6896		25.8668
KLK8		27.39	27.2867	26.69	26.56	28.4797	28.4963	24.8019	24.7763	25.8115	25.8519
KLK8	CRISPR-4 18d	26.39				28.5716		25.4014		26.3091
KLK8		26.54		26.11		28.4004		25.4086		26.1292
KLK8		26.52	26.4833	26.08	26.095	28.5942	28.5221	25.2106	25.3402	26.2353	26.2245

## Sheet: Fig.4 LCE3D
	Gene	Variant	Exp I	Exp I	Exp II	Exp II	Exp III	Exp III
			CT	CT mean	CT	CT mean	CT	CT mean
	LCE3D	CRISPR-CTR 3d	36.55		35.24		34.49
	LCE3D	CRISPR-CTR 3d	36.61		35.7		35.01
	LCE3D	CRISPR-CTR 3d	33.76	35.64	35	35.3133	34.49	34.6633
	LCE3D	CRISPR-2B 3d	34.15		34.44		34.36
	LCE3D	CRISPR-2B 3d	34.59		35.01		34.49
	LCE3D	CRISPR-2B 3d	34.12	34.2867	35.12	34.8567	35.29	34.7133
	LCE3D	CRISPR-4 3d	32.25		36.02		32.78
	LCE3D	CRISPR-4 3d	32.06		33.79		32.22
	LCE3D	CRISPR-4 3d	32.25	32.1867	33.99	34.6	32.29	32.43
	LCE3D	CRISPR-CTR 18d	25.7		25.67		26.35
	LCE3D	CRISPR-CTR 18d	25.73		25.79		26.21
	LCE3D	CRISPR-CTR 18d	25.45	25.6267	25.83	25.7633	25.21	25.9233
	LCE3D	CRISPR-2B 18d	28.48		27.56		29.08
	LCE3D	CRISPR-2B 18d	28.37		27.46		28.93
	LCE3D	CRISPR-2B 18d	28.35	28.4	27.66	27.56	28.44	28.8167
	LCE3D	CRISPR-4 18d	26.38		26.83		26.99
	LCE3D	CRISPR-4 18d	26.37		27.01		26.42
	LCE3D	CRISPR-4 18d	26.23	26.3267	27.2	27.0133	26.54	26.65

## Sheet: Fig.4 ABCA4
Gene	Variant	Exp I	Exp I	Exp II	Exp II
		CT	CT mean	CT	CT mean
ABCA4	CRISPR-CTR 3d	35.94		36.09
ABCA4		35.72		37.86
ABCA4		36.7	36.12		36.975
ABCA4	CRISPR-2B 3d	36.2		39.18
ABCA4		37.69		36.15
ABCA4		35.09	36.3267	37.44	37.59
ABCA4	CRISPR-4 3d			39.16
ABCA4		36.98		36.39
ABCA4		36.49	36.735	37.11	37.5533
ABCA4	CRISPR-CTR 12d	34.47		34.14
ABCA4		36.16		33.49
ABCA4		34.22	34.95	33.15	33.5933
ABCA4	CRISPR-2B 12d	34.58		35.05
ABCA4		34.37		34.49
ABCA4		34.51	34.4867	34.45	34.6633
ABCA4	CRISPR-4 12d	38.29		35.19
ABCA4		37.52		34.33
ABCA4		36.86	37.5567	34.41	34.6433
ABCA4	CRISPR-CTR 18d	32.55		32.72
ABCA4		32.5		32.43
ABCA4		32.16	32.4033	32.43	32.5267
ABCA4	CRISPR-2B 18d	34.85		37.08
ABCA4		35.06		35.92
ABCA4		35.14	35.0167	39.12	37.3733
ABCA4	CRISPR-4 18d	36.23		36.9
ABCA4		34.34		35.96
ABCA4		35.45	35.34	37.23	36.6967

## Sheet: Fig.4 ABCG1
	Gene	Variant	Exp I	Exp I	Exp II	Exp II	Exp III	Exp III
			CT	CT mean	CT	CT mean	CT	CT mean
	ABCG1	CRISPR-CTR 3d	34.06		33.53		35.1389
	ABCG1		33.89		33.62		35.0249
	ABCG1		33.76	33.9033	33.79	33.6467	34.9845	35.0494
	ABCG1	CRISPR-2B 3d	34.16		33.41		34.0137
	ABCG1		33.75		33.78		34.2901
	ABCG1		33.78	33.8967	34.04	33.7433	34.3576	34.2205
	ABCG1	CRISPR-4 3d	34.46		34.76		36.1452
	ABCG1		34.3		35.25		37.1565
	ABCG1		34.17	34.31	35.22	35.0767	36.4887	36.5968
	ABCG1	CRISPR-CTR 12d	33.72		33.65		31.1263
	ABCG1		33.63		33.29		31.2389
	ABCG1		33.56	33.6367	33.48	33.4733	31.5917	31.319
	ABCG1	CRISPR-2B 12d	34.69		33.86		31.0395
	ABCG1		34.11		34.17		30.7851
	ABCG1		34.34	34.38	33.94	33.99	30.9322	30.9189
	ABCG1	CRISPR-4 12d	34.65		37.23		33.8611
	ABCG1		34.96		38.12		33.9449
	ABCG1		35.14	34.9167	37.62	37.6567	33.7955	33.8672
	ABCG1	CRISPR-CTR 18d	33.41		32.27		30.5636
	ABCG1		33.26		32.43		30.38
	ABCG1		33.44	33.37	32.57	32.4233	30.0622	30.3353
	ABCG1	CRISPR-2B 18d	33.92		34		31.6083
	ABCG1		34.43		33.82		31.2883
	ABCG1		33.69	34.0133	34.01	33.9433	31.1637	31.3534
	ABCG1	CRISPR-4 18d	33.53		33.24		32.0978
	ABCG1		32.97		33.68		32.0007
	ABCG1		32.62	33.04	33.85	33.59	32.1157	32.0714

## Sheet: Fig.4 WNT7B
	Gene	Variant	Exp I	Exp I	Exp II	Exp II	Exp III	Exp III
			CT	CT mean	CT	CT mean	CT	CT mean
	WNT7B	CRISPR-CTR 3d	30.26		28.43		27.6413
	WNT7B		30.32		28.79		27.5137
	WNT7B		30.23	30.27	28.79	28.67	28.0031	27.7194
	WNT7B	CRISPR-2B 3d	30.73		29.32		28.5899
	WNT7B		30.86		29.46		28.5683
	WNT7B		30.8	30.7967	29.21	29.33	28.4093	28.5225
	WNT7B	CRISPR-4 3d	31.67		30.63		30.1427
	WNT7B		31.68		30.84		29.7048
	WNT7B		32.1	31.8167	30.62	30.6967	29.4652	29.7709
	WNT7B	CRISPR-CTR 12d	29.17		28.29		25.1933
	WNT7B		29.12		28.35		25.6173
	WNT7B		29.39	29.2267	28.44	28.36	26.0747	25.6284
	WNT7B	CRISPR-2B 12d	29.49		28.76		25.8096
	WNT7B		29.6		28.57		25.223
	WNT7B		29.85	29.6467	28.47	28.6	25.4746	25.5024
	WNT7B	CRISPR-4 12d	29.57		32.19		28.4971
	WNT7B		29.68		32.09		28.7591
	WNT7B		29.83	29.6933	31.58	31.9533	28.1774	28.4779
	WNT7B	CRISPR-CTR 18d	30.18		29.42		26.7732
	WNT7B		30		29.56		27.1802
	WNT7B		29.82	30	29.49	29.49	27.7991	27.2508
	WNT7B	CRISPR-2B 18d	30.79		30.23		27.8982
	WNT7B		31.25		30.21		27.8138
	WNT7B		30.83	30.9567	30.12	30.1867	28.1723	27.9614
	WNT7B	CRISPR-4 18d	30.44		30.22		28.6123
	WNT7B		30.54		30.23		28.3936
	WNT7B		30.42	30.4667	29.89	30.1133	28.8424	28.6161

## Sheet: Fig.4 WNT11
Gene	Variant	Exp I	Exp I	Exp II	Exp II
		CT	CT mean	CT	CT mean
WNT11	CRISPR-CTR 3d			28.01
WNT11		26.52		27.86
WNT11		26.52	26.52	28.01	27.96
WNT11	CRISPR-2B 3d	29.28		30.3
WNT11		29.36		30.34
WNT11		29.24	29.2933	30.23	30.29
WNT11	CRISPR-4 3d	29.7		31.94
WNT11		29.97		32
WNT11		29.99	29.8867	32.4	32.1133
WNT11	CRISPR-CTR 12d	26.09		26.11
WNT11		25.95		26.1
WNT11		26.05	26.03	26	26.07
WNT11	CRISPR-2B 12d	26.49		26.42
WNT11		26.55		26.53
WNT11		26.61	26.55	26.65	26.5333
WNT11	CRISPR-4 12d	29.29		27.24
WNT11		29.23		27.22
WNT11			29.26	27.09	27.1833
WNT11	CRISPR-CTR 18d	27.18		28.13
WNT11		27.05
WNT11		27.01	27.08	28.06	28.095
WNT11	CRISPR-2B 18d	28.84		29.8
WNT11		28.82		29.51
WNT11			28.83	29.35	29.5533
WNT11	CRISPR-4 18d	27.05		29.19
WNT11		27.02		29.15
WNT11		27.15	27.0733	29.15	29.1633

## Sheet: Fig. 4 Reference genes
		Gene	Variant	Exp I	Exp I	Exp II	Exp II	Exp III	Exp III	Exp IV	Exp IV	Exp V	Exp V		Gene	Variant	Exp I	Exp I	Exp II	Exp II	Exp III	Exp III	Exp IV	Exp IV	Exp V	Exp V
Variant				CT	CT mean	CT	CT mean	CT	CT mean	CT	CT mean	CT	CT mean				CT	CT mean	CT	CT mean	CT	CT mean	CT	CT mean	CT	CT mean
		TMEM43	CRISPR-CTR 3d	24.8		24.53		25.2							TBCB	CRISPR-CTR 3d	24.95		24.43		25.1085
CRISPR-CTR 3d				24.58		25.09		25.1233									24.9		24.38		25.0376
CRISPR-2B 3d				24.58		25.09		25.2931											24.57		25.1652
CRISPR-4 3d				24.96		25.06													24.55
CRISPR-CTR 12d				24.53		25.06													24.33
CRISPR-2B 12d				24.52		25.07
CRISPR-4 12d				24.68		25.34
CRISPR-CTR 18d				25.07		25.29
CRISPR-2B 18d				23.86		25.02
CRISPR-4 18d				23.91		24.5
						24.6
		TMEM43			24.549		24.9682		25.2055						TBCB			24.925		24.452		25.1038
		TMEM43	CRISPR-2B 3d	24.72		24.26		25.5937							TBCB	CRISPR-2B 3d	25.39		24.52		25.3503
				24.81		24.84		25.4523									25.34		24.39		25.2061
				24.58		24.83		25.3988											24.77		25.3259
				25.03		24.8													24.68
				24.61		24.64													24.36
				24.51		24.85
				25.1		25.21
				25.01		25.24
				23.85		25.19
				24.03		24.35
						24.45
		TMEM43			24.625		24.7873		25.4816						TBCB			25.365		24.544		25.2941
		TMEM43	CRISPR-4 3d	25.13		25.08		26.4772							TBCB	CRISPR-4 3d	24.99		25.05		25.8069
				24.81		25.33		26.5967									25		25.06		26.0076
				24.74		25.08		26.3328											25.34		25.851
				25.41		25.31													25.19
				25.22		25.29													24.81
				24.99		25.19
				25.33		24.75
				25.29		24.91
				24.17		25.66
				24.17		25.56
						25.88
		TMEM43			24.926		25.2764		26.4689						TBCB			24.995		25.09		25.8885
		TMEM43	CRISPR-CTR 12d	24.44		24.22		24.5311							TBCB	CRISPR-CTR 12d	24.7		24.63		25.498
				24.46		24.77		24.6977									24.62		24.44		25.5805
				24.19		24.79		24.3761											24.86		25.3807
				24.87		25.04													24.86
				24.67		24.89													24.41
				24.42		24.66
				25.05		24.31
				24.98		24.48
				23.67		25.24
				23.88		25.18
						25.28
		TMEM43			24.463		24.8055		24.535						TBCB			24.66		24.64		25.4864
		TMEM43	CRISPR-2B 12d	24.34		24.49		24.4554							TBCB	CRISPR-2B 12d	24.47		24.36		24.9812
				24.55		24.64		24.6016									24.86		24.71		24.5906
				24.3		24.82		24.3763											24.45		24.6779
				24.79		24.91													24.8
				24.78		24.84													24.56
				24.36		24.69
				25.03		25.26
				25		25.28
				23.99		25.41
				23.99		24.43
						24.38
		TMEM43			24.513		24.8318		24.4778						TBCB			24.665		24.576		24.7499
		TMEM43	CRISPR-4 12d	24.81		27.12		25.2108							TBCB	CRISPR-4 12d	24.85		27.61		25.5443
				25		27.65		25.0324									25.05		27.56		25.667
				24.65		26.99		24.9658											27.83		25.5651
				25.1		27.81													27.76
				24.98		27.81													27.5
				24.77		27.56
				25.06		27.17
				25.09		27.24
				24.21		28.12
				24.38		28.05
						27.94
		TMEM43			24.805		27.5873		25.0697						TBCB			24.95		27.652		25.5921
		TMEM43	CRISPR-CTR 18d	24.95		25.8		24.9579		24.4602		24.7968			TBCB	CRISPR-CTR 18d	25.24		26.36		25.5481		24.526		24.3399
				25.12		25.27		24.9957		24.1193		25.1819					25.21		26.45		25.5551		24.2906		24.3309
				24.8		25.88		24.8317		24.2549		24.8439							26.18		25.6763		24.3105		24.4203
				25.33		26.31													26.32
				25.13		26.07													26.15
				24.88		26.09
				25.36		25.79
				24.21		25.97
				24.38		26.5
						26.59
						26.5
		TMEM43			24.9067		26.07		24.9284		24.2781		24.9409		TBCB			25.225		26.292		25.5932		24.3757		24.3637
		TMEM43	CRISPR-2B 18d	24.94		25.52		25.4413		24.7342		25.3077			TBCB	CRISPR-2B 18d	24.99		26.37		25.6575		24.2834		23.8477
				24.89		25.86		25.4305		24.4171		25.2632					24.62		26.43		25.638		24.357		24.0903
				25		25.95		25.5362		24.3439		25.2783							26.15		25.72		24.3262		24.0983
				25.13		26.22													26.02
				24.66		26.19													25.86
				24.82		26.01
				25.32		25.4
				24.91		25.84
				24.17		26.68
				24.18		26.44
						26.56
		TMEM43			24.802		26.0609		25.4693		24.4984		25.2831		TBCB			24.805		26.166		25.6718		24.3222		24.0121
		TMEM43	CRISPR-4 18d	24.86		25.5		25.6417		24.9086		25.0112			TBCB	CRISPR-4 18d	24.79		25.72		25.8093		24.3868		24.2092
				24.64		25.55		25.6372		24.8994		24.9109					24.83		26.02		25.8488		24.1		24.4242
				24.7		25.05		25.3963		24.8822		24.7217							25.65		25.7126		24.0967		24.2997
				25.39		25.76													25.65
				25.09		25.26													25.31
				24.92		25.4
				24.92		25.19
				24.91		25.33
				24.36		26.05
				24.27		26.08
						26.07
		TMEM43			24.806		25.5673		25.5584		24.8967		24.8813		TBCB			24.81		25.67		25.7902		24.1945		24.3111

## Sheet: Fig. 6 PTGS2
	Gene	Variant	Exp I	Exp I	Exp II	Exp II	Exp III	Exp III
			CT	CT mean	CT	CT mean	CT	CT mean
	PTGS2	CRISPR-CTR 3d	25.43		28.85		28.2542
	PTGS2		25.48		28.78		27.9424
	PTGS2		25.54	25.4833	29.12	28.9167	27.9948	28.0638
	PTGS2	CRISPR-2B 3d	25.91		27.09		26.5738
	PTGS2		25.73		27.32		26.247
	PTGS2		25.66	25.7667	27.26	27.2233	26.5176	26.4461
	PTGS2	CRISPR-4 3d	24.28		27.51		28.1411
	PTGS2		24.29		27.31		28.0333
	PTGS2		24.43	24.3333	27.5	27.44	28.101	28.0918
	PTGS2	CRISPR-CTR 12d	31.39		30.87		28.7226
	PTGS2		31.32		30.91		28.3319
	PTGS2		31.5	31.4033	31.21	30.9967	28.4739	28.5095
	PTGS2	CRISPR-2B 12d	30.21		29.67		26.9976
	PTGS2		30.2		29.67		26.7412
	PTGS2		30.16	30.19	29.54	29.6267	26.9232	26.8874
	PTGS2	CRISPR-4 12d	30.35		32.75		28.082
	PTGS2		30.31		32.8		27.846
	PTGS2		30.69	30.45	32.22	32.59	27.8815	27.9365
	PTGS2	CRISPR-CTR 18d	30.32		30.79		28.4727
	PTGS2		30.36		30.68		28.5359
	PTGS2		30.17	30.2833	30.4	30.6233	28.6551	28.5545
	PTGS2	CRISPR-2B 18d	29.23		29.66		27.4374
	PTGS2		29.24		29.75		27.3664
	PTGS2		28.93	29.1333	29.65	29.6867	27.2022	27.3353
	PTGS2	CRISPR-4 18d	28.2		29.53		27.2767
	PTGS2		28.34		29.75		27.2696
	PTGS2		28.33	28.29	29.62	29.6333	27.2872	27.2778

[truncated: 20 more sheets: Fig. 6 CXCL1, Fig. 6 CCL2, Fig. 6 IL-6, Fig. 6 ICAM1, Fig. 6 JUN, Fig. 6 FOS, Fig. 6 FOXO1, Fig. 6 SOCS3, Fig. 6 Reference genes , Fig. 7 IFITM3, Fig. 7 IFIT2, Fig. 7 IFIT3, Fig. 7 EGR1, Fig. 7 IFIH1, Fig. 7 SLAMF7, Fig. 7 TRANK1, Fig. 7 IRF1, Fig. 7 IRF7, Fig. 7 IRF9, Fig. 7 (reference genes)]
